# Supplementary material for: Effects of Organic Acid Root Exudates of Malus hupehensis Rehd. Derived from Soil and Root Leaching Liquor from Orchards with Apple Replant Disease
Source: Plants (Basel). 2022 Nov 3;11(21):2968. doi: 10.3390/plants11212968 (PMC9654845; doi:10.3390/plants11212968)
Supplement: Supplementary file 1 [file plants-11-02968-s001.zip]

Archive with 1 entries (1 files):
- plants-1947073-supplementary.pdf
